# Supplementary material for: Rational Matching of Metal–Organic Frameworks and Polymers in Mixed Matrix Membranes for Efficient Propylene/Propane Separation
Source: Polymers (Basel). 2024 Sep 9;16(17):2545. doi: 10.3390/polym16172545 (PMC11398130; doi:10.3390/polym16172545)
Supplement: Supplementary file 1 [file polymers-16-02545-s001.zip]

Archive with 1 entries (1 files):
- polymers-3189316-supplementary.pdf
